# Supplementary material for: Evaluation of Melia azedarach extract-loaded poly (vinyl alcohol)/pectin hydrogel for burn wound healing
Source: PLoS One. 2022 Jun 23;17(6):e0270281. doi: 10.1371/journal.pone.0270281 (PMC9223348; doi:10.1371/journal.pone.0270281)
Supplement: S1 Table — (XLSX) [file pone.0270281.s001.xlsx]

## Sheet: OD
	S. aureus
	control		PVA/PET		CH/MD		MAE
Time point	average	stdev	average	stdev	average	stdev	average	stdev
6h	0.8	0	0.15	0.01	0.04	0.012	0.05	0.001
12h	0.13	0.02	0.197	0.008	0.06	0.002	0.043	0.001
24h	0.137	0.04	0.186	0.08	0.07	0.023	0.045	0.06
	S. epidermidis
	control		PVA/PET		CH/MD		MAE
Time point	average	stdev	average	stdev	average	stdev	average	stdev
6h	0.106	0.011	0.141	0.02	0.047	0.016	0.043	0.007
12h	0.158	0.008	0.252	0.029	0.085	0.022	0.046	0.001
24h	0.212	0.012	0.347	0.046	0.125	0.006	0.079	0.018
